# Supplementary material for: Effect of the Nipple-Excising Breast-Conserving Therapy in Female Breast Cancer: A Competing Risk Analysis and Propensity Score Matching Analysis of Results Based on the SEER Database
Source: Front Oncol. 2022 Apr 14;12:848187. doi: 10.3389/fonc.2022.848187 (PMC9048049; doi:10.3389/fonc.2022.848187)
Supplement: Supplementary file 7 [file DataSheet_1.zip]

Archive with 4 entries (4 files):
- Supplementary Table 1.XLS
- Supplementary Table 2.XLS
- Supplementary Table 3.XLS
- Supplementary Table 4.XLS
