# Supplementary material for: Effect of the Nipple-Excising Breast-Conserving Therapy in Female Breast Cancer: A Competing Risk Analysis and Propensity Score Matching Analysis of Results Based on the SEER Database
Source: Front Oncol. 2022 Apr 14;12:848187. doi: 10.3389/fonc.2022.848187 (PMC9048049; doi:10.3389/fonc.2022.848187)
Supplement: Supplementary file 7 [file DataSheet_1.zip › Supplementary Table 1.XLS]

## Sheet: Before PSM
	Table S1 Patient clinical and pathological characteristics in the original cohort.
	Characteristics	All Patients	NE-BCT	NS-BCT	χ2/F	P value
		(N=276661)	(n=1731)	(n=274930)
	Age at diagnosis(median)	60.74±12.90	62.41±12.89	60.73±12.90	29.18	<0.0001
	Age				21.183	<0.0001
	＜65	169885(61.4)	970(56.0)	168915(61.4)
	≧65	106776(38.6)	761(44.0)	106015(38.6)
	Race					<0.0001
	Non-Hispanic White	201871(73.0)	1159(67.0)	200712(73.0)
	Non-Hispanic Black	26132(9.5)	169(9.8)	25963(9.4)
	others	48658(17.6)	403(23.2)	48255(17.6)
	Year of diagnosis				152.903	<0.0001
	1998-2006	103256(37.3)	398(23.0)	102858(37.4)
	2007-2015	173405(62.7)	1333(77.0)	172072(62.6)
	Marital status				26.184	<0.0001
	Married	160427(58.0)	899(51.9)	159528(58.0)
	others	116234(42.0)	832(48.1)	115402(42.0)
	Laterality				3.202	0.07
	Left	140472(50.8)	916(53.0)	139556(50.8)
	Right	136189(49.2)	815(47.0)	135374(49.2)
	Grade				22.242	<0.0001
	I	73883(26.7)	379(21.9)	73504(26.7)
	II	119472(43.2)	819(47.3)	118653(43.1)
	III+IV	83306(30.1)	533(30.8)	82773(30.2)
	ER Status				0.124	0.73
	Positive	230701(83.4)	1438(83.0)	229263(83.4)
	Negative	45960(16.6)	293(17.0)	45667(16.6)
	PR Status				0.013	0.91
	Positive	203000(73.4)	1268(73.2)	201732(73.4)
	Negative	73661(26.6)	463(26.8)	73198(26.6)
	T Stage				148.51	<0.0001
	T0-1	205239(74.2)	1111(64.1)	204128(74.2)
	T2	65951(23.8)	530(30.6)	65421(23.8)
	T3-4	5471(2.0)	90(5.2)	5381(2.0)
	N Stage				45.66	<0.0001
	N0	215061(77.7)	1229(71.0)	213832(77.8)
	N1	49923(18.0)	406(23.5)	49517(18.0)
	N2-3	11677(4.2)	96(5.6)	11581(4.2)
	Radiation				65.04	<0.0001
	Yes	210162(76.0)	1172(67.7)	208990(76.0)
	No	66500(24.0)	559(32.3)	65941(24.0)
	Chemotherapy				4.11	0.04
	Yes	100927(36.5)	591(34.1)	100336(36.5)
	No	175734(63.5)	1140(65.9)	174594(63.5)
