# Supplementary material for: Effect of the Nipple-Excising Breast-Conserving Therapy in Female Breast Cancer: A Competing Risk Analysis and Propensity Score Matching Analysis of Results Based on the SEER Database
Source: Front Oncol. 2022 Apr 14;12:848187. doi: 10.3389/fonc.2022.848187 (PMC9048049; doi:10.3389/fonc.2022.848187)
Supplement: Supplementary file 7 [file DataSheet_1.zip › Supplementary Table 2.XLS]

## Sheet: Before PSM
	Table S2 Multivariate competing risk regression model analysis in the original cohort
	Characteristics	BCSD(N1=15300,34.7%)			OCSD(N2=28770,65.3%)
		Hazard ratio	95% CI	P value	Hazard ratio	95% CI	P value
	Age
	＜65	1	-	-	1	-	-
	≧65	1.36	1.306-1.413	<0.001	6.659	6.450-6.874	<0.001
	Race
	Non-Hispanic White	1	-	-	1	-	-
	Non-Hispanic Black	1.28	1.220-1.342	<0.001	1.096	1.050-1.145	<0.001
	others	0.945	0.903-0.988	0.014	0.761	0.732-0.793	<0.001
	Year of diagnosis
	1998-2006	1	-	-	1	-	-
	2007-2015	0.69	0.669-0.719	<0.001	0.733	0.710-0.758	<0.001
	Marital status
	Married	1	-	-	1	-	-
	others	1.18	1.144-1.225	<0.001	1.69	1.648-1.730	<0.001
	Grade
	I	1	-	-	1	-	-
	II	2.47	2.306-2.648	<0.001	1.037	1.009-1.066	0.01
	III+IV	3.85	3.579-4.140	<0.001	1.061	1.021-1.102	0.0024
	ER Status
	Positive	1	-	-	1	-	-
	Negative	1.333	1.265-1.404	<0.001	0.968	0.924-1.014	0.17
	PR Status
	Positive	1	-	-	1	-	-
	Negative	1.38	1.313-1.445	<0.001	1.063	1.028-1.099	<0.001
	T Stage
	T0-1	1	-	-	1	-	-
	T2	2.04	1.965-2.118	<0.001	1.289	1.246-1.334	<0.0001
	T3	2.83	2.589-3.083	<0.001	1.307	1.166-1.463	<0.0001
	T4	4.26	3.787-4.795	<0.001	1.815	1.563-2.109	<0.0001
	N Stage
	N0	1	-	-	1	-	-
	N1	1.96	1.887-2.045	<0.001	0.953	0.918-0.989	0.01
	N2	3.55	3.354-3.767	<0.001	1.012	0.929-1.103	0.78
	N3	5.71	5.320-6.136	<0.001	0.851	0.737-0.984	0.029
	Surgery
	NS-BCT	1	-	-	1	-	-
	NE-BCT	0.917	0.742-1.132	0.42	1.237	1.067-1.434	0.0048
	Radiation
	Yes	1	-	-	1	-	-
	No	1.5	1.450-1.560	<0.001	1.838	1.790-1.887	<0.0001
	Chemotherapy
	Yes	1	-	-	1	-	-
	No	0.963	0.923-1.004	0.076	1.843	1.775-1.915	<0.0001
