# Supplementary material for: Effect of the Nipple-Excising Breast-Conserving Therapy in Female Breast Cancer: A Competing Risk Analysis and Propensity Score Matching Analysis of Results Based on the SEER Database
Source: Front Oncol. 2022 Apr 14;12:848187. doi: 10.3389/fonc.2022.848187 (PMC9048049; doi:10.3389/fonc.2022.848187)
Supplement: Supplementary file 7 [file DataSheet_1.zip › Supplementary Table 3.XLS]

## Sheet: Before PSM
	Table S3 Patient clinical and pathological characteristics between 2010 and 2015 before PSM
	Characteristics	All Patients	NE-BCT	NS-BCT	χ2/F	P value
		(N=118467)	(n=898)	(n=117569)
	Age at diagnosis(median)	61.77±12.25	62.58±12.25	61.76±12.25	29.18	<0.0001
	Age				4.196	0.041
	＜65	68886(58.1)	492(54.8)	68394(58.2)
	≧65	49581(41.9)	406(45.2)	49175(41.8)
	Race				21.745	<0.0001
	Non-Hispanic White	83105(70.2)	574(63.9)	82531(70.2)
	Non-Hispanic Black	12257(10.3)	95(10.6)	12162(10.3)
	others	23105(19.5)	229(25.5)	22876(19.5)
	Marital status				16.93	<0.0001
	Married	67261(56.8)	449(50.0)	66812(56.8)
	others	51206(43.2)	449(50.0)	50757(43.2)
	Laterality				3.378	0.066
	Left	60232(50.8)	484(53.9)	59748(50.8)
	Right	58235(49.2)	414(46.1)	57821(49.2)
	Grade				17.276	<0.0001
	I	33688(28.4)	201(22.4)	33487(28.5)
	II	52160(44.0)	441(49.1)	51719(44.0)
	III+IV	32619(27.6)	256(28.5)	32363(27.5)
	ER Status				0.323	0.57
	Positive	102089(86.2)	768(85.5)	101321(86.2)
	Negative	16378(13.8)	130(14.5)	16248(13.8)
	PR Status				0.0001	0.984
	Positive	90993(76.8)	690(76.8)	90303(76.8)
	Negative	27474(23.2)	208(23.2)	27266(23.2)
	HER2 Status				0.56	0.484
	Positive	13957(11.8)	113(12.6)	13844(11.8)
	Negative	104510(88.2)	785(87.4)	103725(88.2)
	T Stage				48.955	<0.0001
	T0-1	86942(73.4)	587(65.4)	86355(73.5)
	T2	29015(24.5)	268(29.8)	28747(24.5)
	T3-4	2510(2.1)	43(4.8)	2467(2.0)
	N Stage				22.988	<0.0001
	N0	94331(79.6)	659(73.4)	93672(79.7)
	N1	20241(17.1)	206(22.9)	20035(17.0)
	N2-3	3895(3.3)	33(3.7)	3862(3.3)
	Radiation				53.317	<0.0001
	Yes	90450(76.4)	593(66.0)	89757(76.3)
	No	28017(23.6)	305(34.0)	27712(23.7)
	Chemotherapy				1.05	0.305
	Yes	39768(33.6)	287(32.0)	39481(33.6)
	No	78699(66.4)	611(68.0)	78088(66.4)
