# Supplementary material for: Effect of the Nipple-Excising Breast-Conserving Therapy in Female Breast Cancer: A Competing Risk Analysis and Propensity Score Matching Analysis of Results Based on the SEER Database
Source: Front Oncol. 2022 Apr 14;12:848187. doi: 10.3389/fonc.2022.848187 (PMC9048049; doi:10.3389/fonc.2022.848187)
Supplement: Supplementary file 7 [file DataSheet_1.zip › Supplementary Table 4.XLS]

## Sheet: Before PSM
	Table S4 Multivariate competing risk regression model analysis for patients between 2010 and 2015 before PSM
	Characteristics	BCSD(N1=2564,39.5%)			OCSD(N2=3922,60.5%)
		Hazard ratio	95% CI	P value	Hazard ratio	95% CI	P value
	Age
	＜65	1	-	-	1	-	-
	≧65	1.615	1.485-1.756	<0.001	4.286	3.949-4.65	<0.001
	Race
	Non-Hispanic White	1	-	-	1	-	-
	Non-Hispanic Black	1.201	1.079-1.337	<0.001	1.083	0.977-1.200	0.13
	others	0.883	0.792-0.984	0.024	0.697	0.632-0.770	<0.001
	Marital status
	Married	1	-	-	1	-	-
	others	1.246	1.149-1.352	<0.001	1.857	1.734-1.99	<0.001
	Grade
	I	1	-	-	1	-	-
	II	2.464	2.044-2.970	<0.001	1.088	1.008-1.17	0.031
	III+IV	5.036	4.138-6.13	<0.001	1.249	1.128-1.38	<0.001
	ER Status
	Positive	1	-	-	1	-	-
	Negative	1.722	1.517-1.955	<0.001	1.122	0.990-1.27	0.17
	PR Status
	Positive	1	-	-	1	-	-
	Negative	1.728	1.527-1.955	<0.001	1.127	1.024-1.24	0.015
	HER2 Status
	Positive	1	-	-	1	-	-
	Negative	1.524	1.354-1.716	<0.001	0.955	0.852-1.07	0.43
	T Stage
	T0-1	1	-	-	1	-	-
	T2	2.229	2.029-2.448	<0.001	1.599	1.483-1.72	<0.001
	T3	3.315	2.774-3.963	<0.001	1.823	1.466-2.27	<0.001
	T4	4.497	3.449-5.864	<0.001	3.54	2.736-4.58	<0.001
	N Stage
	N0	1	-	-	1	-	-
	N1	2.073	1.88-2.286	<0.001	1.005	0.912-1.11	0.93
	N2	4.202	3.639-4.851	<0.001	1.192	0.963-1.48	0.11
	N3	6.455	5.444-7.654	<0.001	1.051	0.762-1.45	0.76
	Surgery
	NS-BCT	1	-	-	1	-	-
	NE-BCT	0.816	0.527-1.263	0.42	1.456	1.1-1.93	0.0087
	Radiation
	Yes	1	-	-	1	-	-
	No	1.913	1.765-2.074	<0.001	2.734	2.565-2.91	<0.0001
	Chemotherapy
	Yes	1	-	-	1	-	-
	No	1.06	0.957-1.174	0.076	2.367	2.137-2.62	<0.0001
